# Supplementary material for: Multiple Metabolic Phenotypes as Screening Criteria Are Correlated With the Plant Growth-Promoting Ability of Rhizobacterial Isolates
Source: Front Microbiol. 2022 Jan 5;12:747982. doi: 10.3389/fmicb.2021.747982 (PMC8767003; doi:10.3389/fmicb.2021.747982)
Supplement: Supplementary file 2 [file Table_2.xlsx]

## Sheet: Sheet1
Article title: Multiple metabolic phenotypes as screening criteria are correlated with the plant growth-promoting ability of rhizobacterial isolates Journal name: Frontiers in Microbiology Authors: Peng Shi, Jianli Zhang, Xingyue Li, Liyun Zhou, Hui Luo, Li Wang, Yafan Zhang, Minxia Chou, Gehong Wei State Key Laboratory of Crop Stress Biology in Arid Areas, Shaanxi Key Laboratory of Agricultural …

## Sheet: Sheet2
Supplementary Table 2 The raw data of single inoculation experiment
Experiment	Group	Treatment	Dry weight (mg)		Number of nodules (per plant)
			Root	Shoot
The first experiment in 2012	Group 1	No inoculation	112.4	431.2	0
		No inoculation	73.9	359.2	0
		No inoculation	86.2	457.1	0
		Inoculate CCNWSP2	95.6	595.7	0
		Inoculate CCNWSP2	62.9	334.2	0
		Inoculate CCNWSP2	116.3	448.2	0
		Inoculate CCNWSP26	125.2	642.2	0
		Inoculate CCNWSP26	70.4	358.4	0
		Inoculate CCNWSP26	127.9	373.8	0
		Inoculate CCNWSP31	79.2	490	0
		Inoculate CCNWSP31	56.7	514.85	0
		Inoculate CCNWSP31	152.1	689.85	0
	Group 2	No inoculation	59.5	477.1	0
		No inoculation	50.1	440	0
		No inoculation	86.2	457.1	0
		Inoculate CCNWSP33	38.45	381.2	0
		Inoculate CCNWSP33	43.6	312.7	0
		Inoculate CCNWSP33	92.3	599.6	0
		Inoculate CCNWSP68	98.3	390	0
		Inoculate CCNWSP68	154.7	759.1	0
		Inoculate CCNWSP68	72	589.4	0
		Inoculate CCNWSP76	96.3	459.5	0
		Inoculate CCNWSP76	116.7	697.95	0
		Inoculate CCNWSP76	85.2	467.2	0
		Inoculate CCNWSP78	97.6	671.4	0
		Inoculate CCNWSP78	97.5	460.3	0
		Inoculate CCNWSP78	115.1	510.3	0
	Group 3	No inoculation	125.8	578.95	0
		No inoculation	96.4	572.55	0
		No inoculation	155.4	778.95	0
		Inoculate CCNWSP27	120.6	629.1	0
		Inoculate CCNWSP27	106.6	659	0
		Inoculate CCNWSP27	141.95	779.3	0
		Inoculate CCNWSP30	110.7	678.2	0
		Inoculate CCNWSP30	162.8	598.1	0
		Inoculate CCNWSP30	89.85	640.55	0
		Inoculate CCNWSP60	189.7	774.8	0
		Inoculate CCNWSP60	97.4	649.9	0
		Inoculate CCNWSP60	139.25	769.6	0
	Group 4	No inoculation	78.8	577.7	0
		No inoculation	55.4	491.3	0
		No inoculation	39	365.5	0
		Inoculate CCNWSP11	115.05	765.95	0
		Inoculate CCNWSP11	67.4	436.4	0
		Inoculate CCNWSP11	74.7	441.4	0
		Inoculate CCNWSP13-2	109.55	570.95	0
		Inoculate CCNWSP13-2	61.2	379.5	0
		Inoculate CCNWSP13-2	45.05	334.15	0
		Inoculate CCNWSP25	130.9	743.5	0
		Inoculate CCNWSP25	90.5	473.85	0
		Inoculate CCNWSP25	46.15	288.6	0
		Inoculate CCNWSP46	86.7	473	0
		Inoculate CCNWSP46	82	441.9	0
		Inoculate CCNWSP46	91.55	727.35	0
	Group 5	No inoculation	81.2	365	0
		No inoculation	64.1	216	0
		No inoculation	48.65	383.5	0
		Inoculate CCNWSP10	78.6	483.9	0
		Inoculate CCNWSP10	47.75	356.85	0
		Inoculate CCNWSP10	30.45	274.65	0
		Inoculate CCNWSP15	112.25	632.95	0
		Inoculate CCNWSP15	131.4	544.7	0
		Inoculate CCNWSP15	106.75	717.1	0
		Inoculate CCNWSP21	60.95	451.45	0
		Inoculate CCNWSP21	93	700.3	0
		Inoculate CCNWSP21	118	489.45	0
	Group 6	No inoculation	60.3	242.6	0
		No inoculation	71.3	508.6	0
		No inoculation	125.9	635.6	0
		Inoculate CCNWSP4	91.4	430.5	0
		Inoculate CCNWSP4	88.45	424.5	0
		Inoculate CCNWSP4	72.6	575.75	0
		Inoculate CCNWSP13-4	153.45	795.6	0
		Inoculate CCNWSP13-4	153.55	735.9	0
		Inoculate CCNWSP13-4	72.6	575.75	0
		Inoculate CCNWSP21-1	153.55	735.9	0
		Inoculate CCNWSP21-1	61.4	359.8	0
		Inoculate CCNWSP21-1	103.1	435.2	0
		Inoculate CCNWSP92	120.6	851.9	0
		Inoculate CCNWSP92	115.85	509.9	0
		Inoculate CCNWSP92	203.3	751	0
The second experiment in 2014		No inoculation	70	391.7	0
		No inoculation	59.6	405.6	0
		No inoculation	60.7	221	0
		Inoculate CCNWSP2	69.6	359.5	0
		Inoculate CCNWSP2	86.1	392	0
		Inoculate CCNWSP2	51.1	375.8	0
		Inoculate CCNWSP4	63.3	387.4	0
		Inoculate CCNWSP4	72.8	405.9	0
		Inoculate CCNWSP4	71.5	522.7	0
		Inoculate CCNWSP10	50.2	377.1	0
		Inoculate CCNWSP10	69.6	489.8	0
		Inoculate CCNWSP10	51.7	320.8	0
		Inoculate CCNWSP11	73.3	465.1	0
		Inoculate CCNWSP11	87.7	364	0
		Inoculate CCNWSP11	61.5	435.5	0
		Inoculate CCNWSP13-2	50.4	361.3	0
		Inoculate CCNWSP13-2	50.9	306.8	0
		Inoculate CCNWSP13-2	68.4	535.5	0
		Inoculate CCNWSP13-4	85.5	494.8	0
		Inoculate CCNWSP13-4	102.8	556.7	0
		Inoculate CCNWSP13-4	90.7	600	0
		Inoculate CCNWSP15	85.1	502.9	0
		Inoculate CCNWSP15	89.1	528.4	0
		Inoculate CCNWSP15	69.7	443	0
		Inoculate CCNWSP21	73.8	461.9	0
		Inoculate CCNWSP21	67.5	361.4	0
		Inoculate CCNWSP21	60.1	270.5	0
		Inoculate CCNWSP21-1	68.5	425.7	0
		Inoculate CCNWSP21-1	63.6	386.8	0
		Inoculate CCNWSP21-1	51.7	387.1	0
		Inoculate CCNWSP25	45.8	287.4	0
		Inoculate CCNWSP25	55.1	414.7	0
		Inoculate CCNWSP25	56.1	307	0
		Inoculate CCNWSP26	82.8	389.9	0
		Inoculate CCNWSP26	98.8	498.6	0
		Inoculate CCNWSP26	102.8	487.1	0
		Inoculate CCNWSP27	66.2	565.9	0
		Inoculate CCNWSP27	59.9	333.7	0
		Inoculate CCNWSP27	55.3	528.8	0
		Inoculate CCNWSP30	74.6	346.1	0
		Inoculate CCNWSP30	71.33	449.06	0
		Inoculate CCNWSP30	69.6	504.2	0
		Inoculate CCNWSP31	74	318	0
		Inoculate CCNWSP31	106	515	0
		Inoculate CCNWSP31	91.5	516.3	0
		Inoculate CCNWSP33	42.2	283.5	0
		Inoculate CCNWSP33	68.1	471.5	0
		Inoculate CCNWSP33	64.5	481	0
		Inoculate CCNWSP46	108.8	669.4	0
		Inoculate CCNWSP46	90	478.7	0
		Inoculate CCNWSP46	83.4	428.8	0
		Inoculate CCNWSP60	99.8	473.4	0
		Inoculate CCNWSP60	104.8	626.1	0
		Inoculate CCNWSP60	82.2	526.8	0
		Inoculate CCNWSP68	63.4	382.1	0
		Inoculate CCNWSP68	74.4	445.3	0
		Inoculate CCNWSP68	75.3	535.1	0
		Inoculate CCNWSP76	77.3	448.5	0
		Inoculate CCNWSP76	65.4	357.5	0
		Inoculate CCNWSP76	75.5	506.6	0
		Inoculate CCNWSP78	96.9	445.9	0
		Inoculate CCNWSP78	104.5	558.1	0
		Inoculate CCNWSP78	73.8	571.3	0
		Inoculate CCNWSP92	72	527.3	0
		Inoculate CCNWSP92	63.6	482.6	0
		Inoculate CCNWSP92	59.4	443.1	0
The third experiment in 2014		No inoculation	52.3	345.8	0
		No inoculation	61.9	384	0
		No inoculation	67.6	466	0
		Inoculate CCNWSP2	88	584.7	0
		Inoculate CCNWSP2	66.9	374.2	0
		Inoculate CCNWSP2	66.1	349.1	0
		Inoculate CCNWSP4	80	594.8	0
		Inoculate CCNWSP4	46.3	305.9	0
		Inoculate CCNWSP4	84.3	458.3	0
		Inoculate CCNWSP10	60.7	314	0
		Inoculate CCNWSP10	46.2	374.6	0
		Inoculate CCNWSP10	63.1	444.7	0
		Inoculate CCNWSP11	70.6	430.1	0
		Inoculate CCNWSP11	63.5	383.7	0
		Inoculate CCNWSP11	81.2	548	0
		Inoculate CCNWSP13-2	59	415.6	0
		Inoculate CCNWSP13-2	73.3	380.4	0
		Inoculate CCNWSP13-2	71.6	498.1	0
		Inoculate CCNWSP13-4	102.9	481.9	0
		Inoculate CCNWSP13-4	96.9	556.3	0
		Inoculate CCNWSP13-4	84.8	606.3	0
		Inoculate CCNWSP15	105.6	359.5	0
		Inoculate CCNWSP15	80.4	507.2	0
		Inoculate CCNWSP15	81.2	484.7	0
		Inoculate CCNWSP21	69.4	326.4	0
		Inoculate CCNWSP21	82.3	511.3	0
		Inoculate CCNWSP21	72.2	333.8	0
		Inoculate CCNWSP21-1	83	558.7	0
		Inoculate CCNWSP21-1	92.8	501.3	0
		Inoculate CCNWSP21-1	66.3	378.4	0
		Inoculate CCNWSP25	55.6	396.4	0
		Inoculate CCNWSP25	75.1	461	0
		Inoculate CCNWSP25	47.9	334.4	0
		Inoculate CCNWSP26	76.6	431.6	0
		Inoculate CCNWSP26	113	579.3	0
		Inoculate CCNWSP26	99.8	308.1	0
		Inoculate CCNWSP27	74.6	476.6	0
		Inoculate CCNWSP27	62.8	407.8	0
		Inoculate CCNWSP27	64.9	351.3	0
		Inoculate CCNWSP30	80.6	419.7	0
		Inoculate CCNWSP30	106.3	533.3	0
		Inoculate CCNWSP30	69.9	394.3	0
		Inoculate CCNWSP31	101.4	565.9	0
		Inoculate CCNWSP31	80.4	468.6	0
		Inoculate CCNWSP31	81.6	448	0
		Inoculate CCNWSP33	51.5	208.1	0
		Inoculate CCNWSP33	88.5	390	0
		Inoculate CCNWSP33	63	448	0
		Inoculate CCNWSP46	135	646	0
		Inoculate CCNWSP46	82	541.9	0
		Inoculate CCNWSP46	122.7	537.5	0
		Inoculate CCNWSP60	73.2	462.5	0
		Inoculate CCNWSP60	105.8	722.1	0
		Inoculate CCNWSP60	95	530	0
		Inoculate CCNWSP68	54.9	406.4	0
		Inoculate CCNWSP68	68.3	390	0
		Inoculate CCNWSP68	62	589.4	0
		Inoculate CCNWSP76	74.5	369	0
		Inoculate CCNWSP76	69	359.3	0
		Inoculate CCNWSP76	58.76	421.2	0
		Inoculate CCNWSP78	86.7	530	0
		Inoculate CCNWSP78	84.3	630.3	0
		Inoculate CCNWSP78	75.36	382	0
		Inoculate CCNWSP92	107.6	604.6	0
		Inoculate CCNWSP92	82.8	470.2	0
		Inoculate CCNWSP92	89	527.1	0
One plant per replicate
