# Supplementary material for: Multiple Metabolic Phenotypes as Screening Criteria Are Correlated With the Plant Growth-Promoting Ability of Rhizobacterial Isolates
Source: Front Microbiol. 2022 Jan 5;12:747982. doi: 10.3389/fmicb.2021.747982 (PMC8767003; doi:10.3389/fmicb.2021.747982)
Supplement: Supplementary file 3 [file Table_3.xlsx]

## Sheet: Sheet1
Article title: Multiple metabolic phenotypes as screening criteria are correlated with the plant growth-promoting ability of rhizobacterial isolates Journal name: Frontiers in Microbiology Authors: Peng Shi, Jianli Zhang, Xingyue Li, Liyun Zhou, Hui Luo, Li Wang, Yafan Zhang, Minxia Chou, Gehong Wei State Key Laboratory of Crop Stress Biology in Arid Areas, Shaanxi Key Laboratory of Agricultural …

## Sheet: Sheet2
Supplementary Table 3 The raw data of co-inoculation experiment
Experiment	Group	Treatment	Dry weight (mg)			Number of nodules (per plant)		N accumulation (mg per plant)
			Root	Shoot	Per nodule	Total nodules	Red nodules	Root	Shoot
The first experiment in 2012	Group 1	CCNWSX1528 alone	139.3	702.6	1.03	47	23	2	15.1
		CCNWSX1528 alone	131.3	694.2	0.97	48	26	2.1	20.6
		CCNWSX1528 alone	116	706.4	1.13	43	25	1.7	18.8
		CCNWSX1528 + CCNWSP2	132.8	903.7	1.27	52	33	2.3	24.6
		CCNWSX1528 + CCNWSP2	116.5	754.5	1.4	46	32	1.9	19.5
		CCNWSX1528 + CCNWSP2	132.5	891.4	1.38	50	33	1.9	19.2
		CCNWSX1528 + CCNWSP26	142.8	948.8	1.58	52	26	2.2	25.1
		CCNWSX1528 + CCNWSP26	154.9	928	1.41	56	27	2.4	26.6
		CCNWSX1528 + CCNWSP26	142.7	899.2	1.52	58	25	2.3	22.9
		CCNWSX1528 + CCNWSP31	143.7	951	1.41	51	32	2.4	24.8
		CCNWSX1528 + CCNWSP31	127.7	941.7	1.51	48	27	2.4	21.4
		CCNWSX1528 + CCNWSP31	124.3	881.1	1.37	47	29	2.4	20.4
	Group 2	CCNWSX1528 alone	98.6	671.8	1.29	35	23	1.4	15.6
		CCNWSX1528 alone	94	647.7	1.13	29	16	1.5	14
		CCNWSX1528 alone	93.4	633.7	1.39	30	23	1.5	17
		CCNWSX1528 + CCNWSP33	125.4	760.2	1.49	41	33	1.8	18.4
		CCNWSX1528 + CCNWSP33	91.2	629.2	1.3	30	20	1.6	16.9
		CCNWSX1528 + CCNWSP33	89.8	636.5	1.68	29	23	1.5	18.1
		CCNWSX1528 + CCNWSP68	143.5	730.2	1.28	44	27	2.2	22.5
		CCNWSX1528 + CCNWSP68	137.3	744.1	1.29	41	23	2.4	21.7
		CCNWSX1528 + CCNWSP68	133.7	762	0.98	45	21	2.1	20.3
		CCNWSX1528 + CCNWSP76	114.3	713.8	1.4	45	25	1.7	19.1
		CCNWSX1528 + CCNWSP76	128.7	686.3	1.33	46	27	1.9	17
		CCNWSX1528 + CCNWSP76	103.8	682.4	1.46	35	19	1.9	21.6
		CCNWSX1528 + CCNWSP78	175.7	682.2	1.29	56	40	2.5	20.2
		CCNWSX1528 + CCNWSP78	174.1	787.4	1.66	50	29	2.7	20.7
		CCNWSX1528 + CCNWSP78	144.6	817.2	1.05	53	38	2.3	19.3
	Group 3	CCNWSX1528 alone	155.9	810.1	1.36	50	29	2	19.6
		CCNWSX1528 alone	158.5	849.6	1.57	46	18	2.4	22.2
		CCNWSX1528 alone	136.1	699.3	0.91	53	19	2.8	22.9
		CCNWSX1528 + CCNWSP27	140.1	749.8	1.36	45	21	2.2	21.1
		CCNWSX1528 + CCNWSP27	138.5	786	1.23	49	27	2.1	24
		CCNWSX1528 + CCNWSP27	135.2	747.6	1.22	49	24	2.7	20.5
		CCNWSX1528 + CCNWSP30	115.7	694.5	0.95	47	18	2	19.3
		CCNWSX1528 + CCNWSP30	136	822.8	1.42	45	25	2.2	22.1
		CCNWSX1528 + CCNWSP30	137.5	861.2	1.28	53	30	2.2	19.5
		CCNWSX1528 + CCNWSP60	174.6	859.4	1.14	67	32	2.7	24.8
		CCNWSX1528 + CCNWSP60	185.4	995	1.29	72	35	3.5	25.9
		CCNWSX1528 + CCNWSP60	191.4	979	1.45	63	32	3	22.5
	Group 4	CCNWSX1528 alone	87.3	628.5	1.02	32	22	1.6	20.4
		CCNWSX1528 alone	103.7	744.1	1.39	31	12	1.2	12.7
		CCNWSX1528 alone	69.7	626.1	0.95	33	15	1.4	16.9
		CCNWSX1528 + CCNWSP11	88.9	696.5	1.17	34	21	1.5	19.9
		CCNWSX1528 + CCNWSP11	99.3	678.7	1.26	34	19	1.7	21.4
		CCNWSX1528 + CCNWSP11	88.6	705.7	1.37	27	16	1.4	17.2
		CCNWSX1528 + CCNWSP13-2	98.3	673.9	1.05	37	27	1.5	14.4
		CCNWSX1528 + CCNWSP13-2	99.8	711.5	0.84	45	27	1.6	20.7
		CCNWSX1528 + CCNWSP13-2	83.5	648.1	0.92	42	23	1.4	16.4
		CCNWSX1528 + CCNWSP25	120.1	741.8	0.78	53	29	1.6	15.2
		CCNWSX1528 + CCNWSP25	94.7	632.7	1.16	34	20	1.8	19.2
		CCNWSX1528 + CCNWSP25	90.1	708.5	1.2	34	22	1.6	14.5
		CCNWSX1528 + CCNWSP46	122.2	842.8	1.35	49	35	2.2	22.8
		CCNWSX1528 + CCNWSP46	129.3	727.7	0.81	60	39	1.8	19.4
		CCNWSX1528 + CCNWSP46	104.6	682.6	0.91	42	28	1.7	18.5
	Group 5	CCNWSX1528 alone	90.1	589	1.19	36	19	1.6	13.8
		CCNWSX1528 alone	84	584.4	1.32	34	19	1.4	16.7
		CCNWSX1528 alone	70.2	507.6	0.82	34	15	1.4	16.7
		CCNWSX1528 + CCNWSP10	86.1	577.4	1.2	29	17	1.4	12.8
		CCNWSX1528 + CCNWSP10	83.7	579.2	1.03	33	15	1.4	15.1
		CCNWSX1528 + CCNWSP10	90.8	592.9	1.36	27	15	1.6	16.1
		CCNWSX1528 + CCNWSP15	117.3	658.8	1.25	44	26	1.8	18.3
		CCNWSX1528 + CCNWSP15	120.6	630.9	1.08	36	21	2.4	19.8
		CCNWSX1528 + CCNWSP15	133.9	799.7	1.3	49	29	2	18
		CCNWSX1528 + CCNWSP21	101.6	726.1	1.87	30	19	1.4	17.6
		CCNWSX1528 + CCNWSP21	80.8	659.9	1.19	29	15	1.6	20.8
		CCNWSX1528 + CCNWSP21	112.2	677.3	1.25	39	19	1.6	15.6
	Group 6	CCNWSX1528 alone	108.6	709.6	1.57	30	18	1.7	12.9
		CCNWSX1528 alone	114.9	745.4	1.79	25	15	1.8	14.1
		CCNWSX1528 alone	103.2	700.7	1.7	20	15	1.9	17.2
		CCNWSX1528 + CCNWSP4	85.4	653.5	1.58	22	13	1.7	9.3
		CCNWSX1528 + CCNWSP4	106.6	675.4	2.11	25.2	13	1.7	17
		CCNWSX1528 + CCNWSP4	100.3	716.2	2.15	20	14	1.4	15.4
		CCNWSX1528 + CCNWSP13-4	172.7	882	2.08	38	21	2.5	26.8
		CCNWSX1528 + CCNWSP13-4	166.7	919.2	1.6	44	24	2.4	19.7
		CCNWSX1528 + CCNWSP13-4	161.6	917.4	1.93	36	22	2.9	22.2
		CCNWSX1528 + CCNWSP21-1	102.6	676.7	1.39	32	17	1.7	16.3
		CCNWSX1528 + CCNWSP21-1	104.9	702.9	1.83	25	17	1.6	11.7
		CCNWSX1528 + CCNWSP21-1	81.1	615.6	1.35	26	18	1.9	15.6
		CCNWSX1528 + CCNWSP92	136	821.5	1.71	40	24	2.4	21.4
		CCNWSX1528 + CCNWSP92	198.6	1003	2.01	37	25	2.4	20.4
		CCNWSX1528 + CCNWSP92	169.8	940.8	1.9	43	28	3	17.7
The second experiment in 2014		CCNWSX1528 alone	68.1	423.4	0.57	31	22	1.4	14.1
		CCNWSX1528 alone	66.2	448.9	0.66	30	22	1.3	14.8
		CCNWSX1528 alone	71.7	569.7	0.77	33	17	1.4	19.4
		CCNWSX1528 + CCNWSP2	76.7	468.8	0.82	32	18	1.6	15.5
		CCNWSX1528 + CCNWSP2	72.4	513.7	0.9	28	22	1.5	17.1
		CCNWSX1528 + CCNWSP2	71.2	455.1	0.66	34	21	1.5	15.4
		CCNWSX1528 + CCNWSP4	64.8	451.9	0.71	32	25	1.2	14.3
		CCNWSX1528 + CCNWSP4	79	495.3	0.64	29	22	1.5	15.9
		CCNWSX1528 + CCNWSP4	79.7	480.9	0.88	33	25	1.4	15.8
		CCNWSX1528 + CCNWSP10	84.7	487.2	0.52	42	32	1.6	14.6
		CCNWSX1528 + CCNWSP10	83.2	528.8	0.67	42	32	1.6	17.5
		CCNWSX1528 + CCNWSP10	79.2	539.3	0.84	37	30	1.5	19.1
		CCNWSX1528 + CCNWSP11	89.9	557.7	0.8	34	22	1.8	19.4
		CCNWSX1528 + CCNWSP11	74.9	477.6	0.52	35	25	1.5	17
		CCNWSX1528 + CCNWSP11	72.7	510.1	0.72	31	23	1.5	18.1
		CCNWSX1528 + CCNWSP13-2	56.4	421.7	0.54	25	16	1.1	14.2
		CCNWSX1528 + CCNWSP13-2	76.7	469.4	0.6	30	22	1.5	17.3
		CCNWSX1528 + CCNWSP13-2	67.4	417.6	0.58	28	23	1.4	16.3
		CCNWSX1528 + CCNWSP13-4	106.5	545.1	0.9	51	43	2	17.2
		CCNWSX1528 + CCNWSP13-4	95.4	511.7	0.85	52	44	1.8	16
		CCNWSX1528 + CCNWSP13-4	95	591	0.82	50	41	1.8	19.1
		CCNWSX1528 + CCNWSP15	78.8	591.1	0.78	39	29	1.6	22.1
		CCNWSX1528 + CCNWSP15	88.5	578.7	0.66	44	30	1.9	21.7
		CCNWSX1528 + CCNWSP15	98.1	595.8	0.75	44	31	2.1	21.8
		CCNWSX1528 + CCNWSP21	68.9	418.3	0.75	18	15	1.6	13.6
		CCNWSX1528 + CCNWSP21	69.4	465.2	0.7	22	19	1.5	15.9
		CCNWSX1528 + CCNWSP21	71.2	386.3	0.7	18	16	1.5	14.3
		CCNWSX1528 + CCNWSP21-1	62.2	414.5	0.52	29	20	1.3	14.4
		CCNWSX1528 + CCNWSP21-1	70.6	440.8	0.5	26	17	1.4	14.8
		CCNWSX1528 + CCNWSP21-1	64.9	456.1	0.52	27	20	1.2	14.6
		CCNWSX1528 + CCNWSP25	65.9	426.6	0.71	23	19	1.5	16.8
		CCNWSX1528 + CCNWSP25	50.5	387.9	0.47	16	13	1.2	15.2
		CCNWSX1528 + CCNWSP25	56.6	320.7	0.66	16	13	1.3	12.5
		CCNWSX1528 + CCNWSP26	108.8	658.8	0.76	32	23	2.2	18.6
		CCNWSX1528 + CCNWSP26	86	560.1	0.77	35	27	1.8	16.9
		CCNWSX1528 + CCNWSP26	96.9	478	0.92	35	24	1.9	14.9
		CCNWSX1528 + CCNWSP27	51.7	489	0.65	33	27	0.9	17.3
		CCNWSX1528 + CCNWSP27	75.4	503.2	0.75	35	28	1.3	17.3
		CCNWSX1528 + CCNWSP27	64.3	541.5	0.58	39	26	1.1	18.6
		CCNWSX1528 + CCNWSP30	71.2	453.5	0.7	30	20	1.4	15.7
		CCNWSX1528 + CCNWSP30	84.3	391.6	0.67	33	23	1.6	13.4
		CCNWSX1528 + CCNWSP30	65.4	519	0.56	30	17	1.1	17.7
		CCNWSX1528 + CCNWSP31	85.3	582.5	0.96	36	28	1.6	19.3
		CCNWSX1528 + CCNWSP31	109.7	637.3	0.81	42	23	2.1	19.1
		CCNWSX1528 + CCNWSP31	93.5	592.7	0.78	39	31	1.9	16.9
		CCNWSX1528 + CCNWSP33	75.6	410.3	0.57	20	13	1.5	14.4
		CCNWSX1528 + CCNWSP33	86	413.8	0.56	28	11	1.6	14.7
		CCNWSX1528 + CCNWSP33	92.3	492.2	0.51	26	15	1.6	18.3
		CCNWSX1528 + CCNWSP46	141.5	629.8	0.92	53	41	2.6	16.5
		CCNWSX1528 + CCNWSP46	117.8	721.8	0.97	44	39	2.2	20.8
		CCNWSX1528 + CCNWSP46	119.2	643.1	0.98	51	36	2.3	20.5
		CCNWSX1528 + CCNWSP60	107	604.5	0.96	34	26	2.2	18.7
		CCNWSX1528 + CCNWSP60	92.1	535.6	0.7	33	21	1.8	17.4
		CCNWSX1528 + CCNWSP60	94.7	576.4	0.86	37	19	1.7	19.2
		CCNWSX1528 + CCNWSP68	78.1	529.2	0.85	27	20	1.5	18.6
		CCNWSX1528 + CCNWSP68	74.8	433.3	0.71	25	21	1.5	15.9
		CCNWSX1528 + CCNWSP68	78.6	498.4	0.91	24	18	1.6	19.2
		CCNWSX1528 + CCNWSP76	80.5	537.9	0.62	43	29	1.6	17
		CCNWSX1528 + CCNWSP76	81.5	476.6	0.64	45	23	1.6	15.7
		CCNWSX1528 + CCNWSP76	84.1	554.1	0.57	37	22	1.5	18.2
		CCNWSX1528 + CCNWSP78	104.5	563.3	0.95	46	22	1.8	20.2
		CCNWSX1528 + CCNWSP78	103.8	522.4	0.79	39	26	1.8	17.5
		CCNWSX1528 + CCNWSP78	94.1	544.5	0.78	38	23	1.7	17
		CCNWSX1528 + CCNWSP92	76.8	496	0.86	44	31	1.4	15.4
		CCNWSX1528 + CCNWSP92	81.1	586.9	0.78	40	36	1.5	18.5
		CCNWSX1528 + CCNWSP92	73	504.5	0.65	39	30	1.4	16.2
The third experiment in 2014		CCNWSX1528 alone	71.1	407.7	0.6	33	22	1.5	14.6
		CCNWSX1528 alone	72.6	592.1	0.53	29	19	1.5	19.2
		CCNWSX1528 alone	74.9	539.1	0.77	30	19	1.4	16.5
		CCNWSX1528 + CCNWSP2	89.9	602	0.93	40	25	1.9	20.2
		CCNWSX1528 + CCNWSP2	60.5	535.6	1.06	29	19	1.8	16.8
		CCNWSX1528 + CCNWSP2	85.7	514.3	0.9	35	27	1.3	18.3
		CCNWSX1528 + CCNWSP4	78.2	492.8	0.66	31	24	1.4	16
		CCNWSX1528 + CCNWSP4	74.3	477.1	0.79	31	22	1.3	17.5
		CCNWSX1528 + CCNWSP4	70.6	554.7	0.7	32	28	1.3	15.7
		CCNWSX1528 + CCNWSP10	108	494.3	0.84	31	24	2	15.9
		CCNWSX1528 + CCNWSP10	93.7	533	0.86	36	28	1.8	17.2
		CCNWSX1528 + CCNWSP10	85.3	503.2	0.8	38	23	1.6	16.7
		CCNWSX1528 + CCNWSP11	84.3	535.3	0.8	41	36	1.7	18.6
		CCNWSX1528 + CCNWSP11	65.4	457.5	0.76	35	27	1.5	15.2
		CCNWSX1528 + CCNWSP11	72.8	429.3	0.53	41	30	1.3	16
		CCNWSX1528 + CCNWSP13-2	75.7	548.9	0.65	32	17	1.5	19.7
		CCNWSX1528 + CCNWSP13-2	73	393.9	0.72	26	21	1.5	14.4
		CCNWSX1528 + CCNWSP13-2	65	416.6	0.59	32	24	1.3	15.1
		CCNWSX1528 + CCNWSP13-4	106.2	601.5	0.82	58	53	1.6	20.5
		CCNWSX1528 + CCNWSP13-4	85.4	629.3	0.74	55	48	2.1	18.2
		CCNWSX1528 + CCNWSP13-4	110	568.1	0.86	51	44	2	19.1
		CCNWSX1528 + CCNWSP15	97.2	498.9	0.84	47	32	2	18.2
		CCNWSX1528 + CCNWSP15	79.6	455.9	0.66	44	40	1.6	16.8
		CCNWSX1528 + CCNWSP15	118.1	580.2	0.78	44	33	2.5	21.6
		CCNWSX1528 + CCNWSP21	68.3	427.1	0.76	25	20	1.5	15.1
		CCNWSX1528 + CCNWSP21	77.6	528.6	0.77	21	15	1.7	18.4
		CCNWSX1528 + CCNWSP21	85.2	442.3	0.86	23	16	1.9	15.3
		CCNWSX1528 + CCNWSP21-1	79.4	519.4	0.62	22	17	1.5	17.3
		CCNWSX1528 + CCNWSP21-1	86.8	562	0.54	30	17	1.7	18.9
		CCNWSX1528 + CCNWSP21-1	76	428.1	0.83	21	16	1.5	14.3
		CCNWSX1528 + CCNWSP25	49.5	342.3	0.78	19	16	1.1	13.4
		CCNWSX1528 + CCNWSP25	53.1	396.9	0.66	19	13	1.2	15.4
		CCNWSX1528 + CCNWSP25	59.6	458.8	0.83	19	18	1.4	18.2
		CCNWSX1528 + CCNWSP26	100.9	652.4	0.86	31	25	1.9	19.1
		CCNWSX1528 + CCNWSP26	97.3	520.2	0.74	38	26	2	15.7
		CCNWSX1528 + CCNWSP26	104.1	593.7	0.82	40	26	2	17.4
		CCNWSX1528 + CCNWSP27	62.4	499.7	0.6	41	30	1.11	17.6
		CCNWSX1528 + CCNWSP27	80.7	511.4	0.77	40	31	1.5	18.1
		CCNWSX1528 + CCNWSP27	67.6	533.3	0.67	35	27	1.2	18.2
		CCNWSX1528 + CCNWSP30	87.8	502.8	0.8	35	24	1.6	17.3
		CCNWSX1528 + CCNWSP30	102.8	523.6	0.49	31	19	1.9	18.3
		CCNWSX1528 + CCNWSP30	81	455.2	0.69	35	23	1.5	15.3
		CCNWSX1528 + CCNWSP31	102	537	0.89	39	27	2	17
		CCNWSX1528 + CCNWSP31	99.5	509.5	0.85	39	28	1.9	15.5
		CCNWSX1528 + CCNWSP31	76.3	540.9	0.79	43	33	1.5	16.8
		CCNWSX1528 + CCNWSP33	94.1	450	0.54	24	12	1.7	16.5
		CCNWSX1528 + CCNWSP33	79.7	389.4	0.49	27	16	1.5	13.9
		CCNWSX1528 + CCNWSP33	71.4	363.9	0.36	21	17	1.3	13.3
		CCNWSX1528 + CCNWSP46	120.8	699.3	1	51	37	2.3	20.5
		CCNWSX1528 + CCNWSP46	127.1	740.4	1.35	49	32	2.4	21.3
		CCNWSX1528 + CCNWSP46	121.6	673.9	1.15	47	38	2.3	19.8
		CCNWSX1528 + CCNWSP60	93.4	615.5	0.85	35	26	2	19.6
		CCNWSX1528 + CCNWSP60	104.5	616	0.95	39	29	1.8	20.7
		CCNWSX1528 + CCNWSP60	96.8	633.5	1	42	33	1.8	19.4
		CCNWSX1528 + CCNWSP68	64.2	525.8	0.68	34	27	1.3	16.9
		CCNWSX1528 + CCNWSP68	63.1	455.3	0.8	35	24	1.3	19.1
		CCNWSX1528 + CCNWSP68	75.8	518.8	0.64	29	21	1.5	19.5
		CCNWSX1528 + CCNWSP76	92.6	568.9	0.7	41	30	1.8	18
		CCNWSX1528 + CCNWSP76	85.7	471.2	0.73	44	25	1.7	15.2
		CCNWSX1528 + CCNWSP76	82.1	534	0.55	38	24	1.6	17.2
		CCNWSX1528 + CCNWSP78	88.7	533.7	0.82	41	27	1.9	20.2
		CCNWSX1528 + CCNWSP78	104.8	604	0.88	46	24	1.8	17.1
		CCNWSX1528 + CCNWSP78	99.9	506.8	0.65	50	25	1.6	17.8
		CCNWSX1528 + CCNWSP92	90.1	570.6	0.62	46	38	1.7	18
		CCNWSX1528 + CCNWSP92	93.2	569.3	0.76	44	40	1.8	18.1
		CCNWSX1528 + CCNWSP92	104.2	647.8	0.8	41	37	2	20.3
Five plants per replicate in the first experiment in 2012. Three plants per replicate in the second and third experiment in 2014.
