# Supplementary material for: Multiple Metabolic Phenotypes as Screening Criteria Are Correlated With the Plant Growth-Promoting Ability of Rhizobacterial Isolates
Source: Front Microbiol. 2022 Jan 5;12:747982. doi: 10.3389/fmicb.2021.747982 (PMC8767003; doi:10.3389/fmicb.2021.747982)
Supplement: Supplementary file 5 [file Table_5.xlsx]

## Sheet: Sheet1
Article title: Multiple metabolic phenotypes as screening criteria are correlated with the plant growth-promoting ability of rhizobacterial isolates Journal name: Frontiers in Microbiology Authors: Peng Shi, Jianli Zhang, Xingyue Li, Liyun Zhou, Hui Luo, Li Wang, Yafan Zhang, Minxia Chou, Gehong Wei State Key Laboratory of Crop Stress Biology in Arid Areas, Shaanxi Key Laboratory of Agricultural …

## Sheet: Sheet2
		Supplementary Table 5 Well Color Development of 21 rhizobacterial isolates in Biolog GenIII microplates
Phylum	Genus	SampleID	Dextrin	D-Maltose	D-Trehalose	D-Cellobiose	Gentiobiose	Sucrose	D-Turanose	Stachyose	D-Raffinose	α-D-Lactose	D-Melibiose	β-Methyl-D-Glucoside	D-Salicin	N-Acetyl-D-Glucosamine	N-Acetyl-β-DMannosamine	N-Acetyl-D-Galactosamine	N-Acetyl Neuraminic Acid	α-D-Glucose	D-Mannose	D-Fructose	D-Galactose	3-Methyl Glucose	D-Fucose	L-Fucose	L-Rhamnose	Inosine	D-Sorbitol	D-Mannitol	D-Arabitol	myo-Inositol	Glycerol	D-Glucose-6-PO4	D-Fructose-6-PO4	D-Aspartic Acid	D-Serine	Gelatin	Glycyl-L-Prolin	L-Alanine	L-Arginine	L-Aspartic Acid	L-Glutamic Acid	L-Histidine	L-Pyroglutamic Acid	L-Serine	Pectin	D-Galacturonic Acid	L-Galactonic Acid Lactone
Actinobacteria	Microbacterium	CCNWSP60	0.603	0.556	0.573	0.582	0.6	0.598	0.59	0.05	0.006	0.073	0.085	0.213	0.354	0.478	0.275	0.532	0.039	0.606	0.605	0.58	0.6	0.162	0.128	0.608	0.38	0.392	0.174	0.622	0.212	0.137	0.6	0.176	0.163	0.122	0.019	0.122	0.566	0.046	0.083	0.13	0.522	0.048	0.464	0.537	0.574	0.057	0.136
Bacteroidetes	Sphingobacterium	CCNWSP31	0.256	0	0.018	0.036	0.045	0	0.032	0.034	0.037	0	0	0.034	0	0.022	0	0.001	0	0	0.003	0.048	0.024	0	0.044	0.076	0.016	0.243	0	0.007	0	0.016	0.367	0.072	0.079	0	0.009	0.339	0.224	0.244	0.447	0.063	0.311	0.368	0.362	0	0.139	0.046	0.034
Firmicutes	Bacillus	CCNWSP2	0.132	0.086	0.103	0.14	0	0.084	0.018	0	0	0.005	0.021	0.079	0.042	0.092	0.108	0.031	0	0.069	0	0.116	0.092	0.056	0.02	0.008	0	0.05	0	0	0	0.042	0.14	0.108	0.114	0	0.111	0.425	0.054	0.129	0.07	0.125	0.106	0.097	0.04	0.108	0.151	0.03	0
Firmicutes	Bacillus	CCNWSP11	0.14	0.126	0.132	0.12	0.026	0.116	0.029	0	0.005	0.006	0.01	0.057	0	0.15	0.055	0.012	0.002	0.082	0	0.139	0	0	0.012	0.016	0	0.1	0	0	0.053	0.003	0.106	0.183	0.196	0	0.121	0.414	0.014	0.069	0.074	0.192	0.094	0.125	0.053	0.178	0.206	0.035	0
Firmicutes	Bacillus	CCNWSP46	0.196	0.116	0.127	0.106	0	0.1	0.022	0	0	0	0.008	0.086	0.068	0.118	0.037	0.003	0	0.074	0	0.114	0.001	0.023	0.004	0	0	0.066	0	0	0	0.036	0.108	0.152	0.14	0	0.115	0.376	0	0.142	0.05	0.102	0.076	0.121	0.017	0.147	0.147	0.01	0
Firmicutes	Bacillus	CCNWSP76	0.157	0.116	0.133	0.124	0.008	0.103	0.046	0	0	0.01	0.014	0.131	0.066	0.111	0.1	0.011	0.002	0.09	0	0.152	0.052	0.07	0.019	0.028	0	0.072	0	0	0	0.05	0.092	0.132	0.105	0	0.11	0.364	0	0.139	0.044	0.147	0.082	0.08	0.025	0.115	0.189	0.029	0
Firmicutes	Lysinibacillus	CCNWSP21	0.085	0	0	0	0	0	0	0	0	0	0	0	0	0.502	0.068	0.001	0	0	0	0.019	0	0	0	0	0	0.44	0	0	0.008	0	0.363	0.029	0.109	0.096	0.221	0.118	0.298	0.234	0.367	0.538	0.512	0.334	0.081	0.267	0.066	0.038	0
Proteobacteria	Advenella	CCNWSP33	0.109	0	0	0	0.006	0	0.008	0	0	0	0.02	0	0	0.016	0.014	0	0	0.369	0.11	0.026	0.442	0.276	0.533	0.126	0.061	0	0.002	0.032	0.005	0.014	0.014	0.108	0.066	0.252	0.018	0	0.009	0.122	0.02	0.31	0.426	0.002	0.02	0.174	0.01	0.526	0.529
Proteobacteria	Agrobacterium	CCNWSP26	0.11	0.623	0.612	0.634	0.615	0.608	0.636	0.629	0.665	0.584	0.646	0.636	0.592	0.65	0.092	0.624	0.004	0.595	0.608	0.656	0.688	0	0.624	0.642	0.676	0.202	0.622	0.604	0.652	0.698	0.597	0.674	0.626	0.072	0	0	0.359	0.648	0.682	0.708	0.687	0.586	0.692	0.622	0.577	0.36	0.388
Proteobacteria	Alcaligenes	CCNWSP13-2	0.108	0	0	0	0.016	0	0.01	0	0.001	0	0.022	0.002	0.001	0.031	0.008	0.005	0	0	0.006	0.008	0.115	0.021	0.057	0.086	0.021	0.003	0.001	0.004	0.008	0.006	0.008	0.008	0.268	0.012	0.13	0.01	0.024	0.464	0.085	0.149	0.376	0.381	0.332	0.1	0.008	0.063	0.082
Proteobacteria	Alcaligenes	CCNWSP13-4	0.112	0	0	0	0.012	0	0.002	0	0	0	0.014	0	0	0.001	0	0	0	0	0	0.012	0.014	0.009	0.04	0.044	0.014	0.001	0	0	0	0	0	0.002	0.067	0.007	0.034	0	0	0.335	0.012	0.006	0.339	0.393	0.156	0.008	0.006	0.038	0.041
Proteobacteria	Alcaligenes	CCNWSP30	0.118	0	0	0	0.016	0	0	0	0	0	0.01	0	0	0	0	0	0	0	0	0.008	0.015	0.01	0.033	0.036	0.016	0	0	0	0.002	0.002	0.002	0.005	0.06	0	0.026	0.008	0	0.218	0.005	0.415	0.311	0.338	0.298	0	0.014	0.024	0.032
Proteobacteria	Alcaligenes	CCNWSP78	0.112	0	0	0	0.016	0	0	0	0	0	0.018	0	0	0.004	0.007	0.003	0	0.268	0.004	0.01	0.024	0.018	0.051	0.056	0.026	0	0	0.004	0.002	0	0.004	0.008	0.07	0.001	0.047	0.002	0.016	0.352	0.01	0.46	0.366	0.445	0.318	0.019	0.01	0.044	0.057
Proteobacteria	Brevundimonas	CCNWSP10	0.233	0	0.03	0.03	0	0.022	0.006	0.034	0.012	0.013	0.056	0.062	0.024	0.326	0.182	0.046	0.038	0	0	0.108	0.015	0	0.058	0.064	0.306	0.011	0	0.04	0.08	0.065	0.02	0.088	0.08	0	0	0.21	0.401	0.002	0	0.448	0.463	0.474	0.065	0.11	0.029	0.084	0.088
Proteobacteria	Paracoccus	CCNWSP27	0.298	0	0.028	0.27	0	0.032	0.098	0.063	0.126	0	0	0.058	0.034	0.638	0.18	0.598	0.03	0.619	0.324	0.4	0.629	0	0.586	0.626	0.624	0.478	0	0	0.426	0.659	0.451	0.03	0.058	0.11	0	0.086	0.509	0.566	0.631	0.306	0.498	0.334	0.641	0.632	0.124	0.078	0.434
Proteobacteria	Pseudochrobactrum	CCNWSP4	0.248	0	0.027	0.029	0.018	0.022	0.076	0.032	0.016	0	0	0.016	0	0.53	0.172	0.285	0	0.296	0	0.086	0.534	0	0.313	0.536	0.04	0.294	0	0	0	0.017	0.114	0.048	0.054	0.139	0.486	0.055	0.547	0.55	0.366	0.434	0.572	0.269	0.328	0.53	0.047	0.414	0.481
Proteobacteria	Pseudochrobactrum	CCNWSP21-1	0.069	0	0	0	0	0	0	0	0	0	0	0	0	0.457	0.057	0.016	0	0	0	0.032	0	0	0	0.007	0	0.405	0	0	0.006	0	0.378	0.034	0.128	0.084	0.189	0.029	0.358	0.184	0.456	0.458	0.343	0.288	0.028	0.312	0.051	0.068	0
Proteobacteria	Pseudochrobactrum	CCNWSP25	0.162	0.01	0.03	0.014	0.016	0.007	0.04	0.024	0.027	0	0	0	0	0.658	0.116	0.014	0	0.078	0	0.02	0	0	0	0.011	0	0.369	0.008	0	0.022	0.004	0.07	0.036	0.088	0.06	0.1	0.022	0.635	0.642	0.585	0.436	0.643	0.588	0.057	0.59	0.03	0.3	0.546
Proteobacteria	Pseudochrobactrum	CCNWSP68	0.138	0	0.013	0	0	0	0.028	0.015	0.006	0	0	0	0	0.615	0.103	0	0	0.456	0.086	0.385	0.618	0	0.105	0	0	0.446	0	0	0	0	0.053	0.018	0.062	0.207	0.238	0.011	0.618	0.632	0.611	0.618	0.63	0.618	0.114	0.62	0.006	0.57	0.613
Proteobacteria	Shinella	CCNWSP92	0.248	0.607	0.631	0.618	0.611	0.596	0.617	0.046	0.044	0.016	0.003	0.332	0.314	0.682	0.332	0.102	0	0.628	0.656	0.664	0.655	0.078	0.47	0.611	0.59	0.264	0.62	0.685	0.664	0.683	0.645	0.65	0.618	0.151	0.128	0.09	0.587	0.586	0.587	0.621	0.694	0.668	0.74	0.572	0.542	0.088	0.154
Proteobacteria	Stenotrophomonas	CCNWSP15	0.681	0.694	0.255	0.612	0.605	0.063	0.026	0	0.002	0.092	0.465	0.535	0.528	0.712	0.002	0.69	0.001	0.197	0.607	0.017	0.024	0.013	0.044	0.07	0.024	0.059	0	0	0.007	0	0.005	0.01	0.108	0	0.006	0.824	0.648	0.695	0.011	0.055	0.048	0.285	0.007	0.464	0.02	0.025	0.038
Well Color Development (WCD) which are caculated as the following way: end-point absorbance value of each well − the negative control well value; set to zero if the value was a small negative number.
[truncated: 24 more columns]
