# Supplementary material for: Multiple Metabolic Phenotypes as Screening Criteria Are Correlated With the Plant Growth-Promoting Ability of Rhizobacterial Isolates
Source: Front Microbiol. 2022 Jan 5;12:747982. doi: 10.3389/fmicb.2021.747982 (PMC8767003; doi:10.3389/fmicb.2021.747982)
Supplement: Supplementary file 7 [file Table_7.xlsx]

## Sheet: Sheet1
Article title: Multiple metabolic phenotypes as screening criteria are correlated with the plant growth-promoting ability of rhizobacterial isolates Journal name: Frontiers in Microbiology Authors: Peng Shi, Jianli Zhang, Xingyue Li, Liyun Zhou, Hui Luo, Li Wang, Yafan Zhang, Minxia Chou, Gehong Wei State Key Laboratory of Crop Stress Biology in Arid Areas, Shaanxi Key Laboratory of Agricultural …

## Sheet: Sheet2
Supplementary Table 7 Spearman’s correlation coefficients between the metabolic phenotypes of the rhizobacterial isolates and their promotional effects on the soybean–rhizobium system
		Dextrin	D-Maltose	D-Trehalose	D-Cellobiose	Gentiobiose	Sucrose	D-Turanose	Stachyose	D-Raffinose	α-D-Lactose	D-Melibiose	β-Methyl-D-Glucoside	D-Salicin	N-Acetyl-D-Glucosamine	N-Acetyl-β-DMannosamine	N-Acetyl-D-Galactosamine	N-Acetyl Neuraminic Acid	α-D-Glucose	D-Mannose	D-Fructose	D-Galactose	3-Methyl Glucose	D-Fucose	L-Fucose	L-Rhamnose	Inosine	D-Sorbitol	D-Mannitol	D-Arabitol	myo-Inositol	Glycerol	D-Glucose-6-PO4	D-Fructose-6-PO4	D-Aspartic Acid	D-Serine	Gelatin	Glycyl-L-Prolin	L-Alanine	L-Arginine	L-Aspartic Acid	L-Glutamic Acid	L-Histidine	L-Pyroglutamic Acid	L-Serine	Pectin	D-Galacturonic Acid	L-Galactonic Acid Lactone	D-Gluconic Acid
RDW(root dry weight)	r	0.198181	0.375781	0.291815	0.239079	0.296687	0.231353	0.0162867	-0.0367142	-0.144765	0.361137	0.443*	0.373979	0.392772	-0.141558	-0.263979	-0.0853983	0.11687	0.153465	0.305801	0.0857421	0.0926602	0.414387	0.133984	0.083225	0.183713	-0.342003	0.0341882	0.366495	-0.125106	0.0210195	-0.125974	0.1423	0.220779	-0.213034	-0.267881	0.0858258	-0.18632	-0.0363636	-0.367532	-0.222078	-0.230594	0.0305294	-0.0103896	-0.226697	0.0844705	-0.322183	-0.153705	-0.0585367
	P Value	0.389152	0.0931958	0.199305	0.296603	0.19156	0.312952	0.944138	0.87446	0.531259	0.107742	0.0443891	0.0949031	0.078193	0.540488	0.247564	0.712833	0.613907	0.506591	0.177624	0.711724	0.689538	0.0618102	0.562579	0.719853	0.425364	0.129147	0.883038	0.102241	0.588968	0.927942	0.586364	0.538346	0.336188	0.353837	0.240385	0.711454	0.41871	0.87565	0.101199	0.333281	0.314585	0.895485	0.964349	0.323061	0.715827	0.154351	0.50592	0.801011
SDW(shoot dry weight)	r	0.38804	0.497*	0.532*	0.565**	0.314046	0.481*	0.340829	0.279767	0.164436	0.461*	0.308893	0.621**	0.568**	0.047418	-0.0435773	0.19172	0.254332	0.221671	0.315021	0.423002	0.256204	0.197293	0.182824	0.164553	0.200146	-0.020813	0.0146568	0.301174	-0.0821066	0.319994	0.277363	0.345141	0.31179	-0.26354	-0.305041	0.283577	-0.0351908	0.047418	-0.00649562	-0.272166	-0.165042	0.0451592	0.213056	-0.0454841	0.435*	-0.301494	-0.192193	0.0806767
	P Value	0.0821759	0.0218248	0.0130137	0.0075919	0.165628	0.0272396	0.130552	0.21935	0.476299	0.0355006	0.173058	0.00264693	0.00719118	0.838271	0.851224	0.405107	0.265902	0.33419	0.164247	0.0560632	0.262279	0.391324	0.427648	0.47598	0.384371	0.928648	0.949722	0.18461	0.723475	0.15733	0.223503	0.125443	0.168854	0.24838	0.178759	0.212872	0.879632	0.838271	0.977707	0.232655	0.474651	0.845885	0.353786	0.844789	0.0488443	0.18412	0.403925	0.728113
NDW(per noduledry weight)	r	0.271693	0.29957	0.366708	0.400822	0.120174	0.353232	0.185077	0.243761	0.104887	0.277259	0.197652	0.431551	0.360626	-0.0084443	0.0565854	0.12064	0.0816805	0.0172043	0.0273627	0.291748	0.0894265	0.0512136	0.0383865	-0.00130081	0.0684972	0.00325203	-0.0586273	0.211937	-0.15693	0.279912	0.292303	0.307442	0.233193	-0.255524	-0.156098	0.318699	-0.0257414	-0.07405	-0.0201364	-0.213706	-0.0532814	0.0159194	0.191621	-0.124756	0.39974	-0.25796	-0.210591	0.0969422
	P Value	0.233501	0.187074	0.102026	0.0717514	0.60385	0.116247	0.421875	0.286958	0.650929	0.223683	0.390445	0.0507732	0.108278	0.971021	0.807522	0.602438	0.724856	0.940996	0.906278	0.199413	0.699879	0.82551	0.868788	0.995535	0.767979	0.988838	0.800709	0.35638	0.496926	0.2191	0.19852	0.17519	0.30901	0.263592	0.499239	0.159111	0.911809	0.749727	0.930962	0.352286	0.818576	0.945396	0.405353	0.590017	0.072593	0.258909	0.359513	0.675926
TNN(total nodules number)	r	0.413905	0.421134	0.426143	0.443*	0.309298	0.393029	0.24365	0.0885461	0.044647	0.36411	0.32832	0.512*	0.490*	-0.0766234	-0.145644	0.132335	0.253863	0.24872	0.30019	0.239688	0.191846	0.341542	0.17626	0.214565	0.22246	-0.23147	-0.0651203	0.208151	-0.0774464	0.195087	-0.0311688	0.131904	0.184416	-0.317882	-0.308193	0.193758	-0.164822	0.074026	-0.224675	-0.376623	-0.31049	0.068204	0.137662	-0.153297	0.192333	-0.380643	-0.161587	-0.0806505
	P Value	0.0621439	0.0572733	0.0540731	0.0440694	0.172466	0.077981	0.287185	0.702703	0.847613	0.104664	0.146207	0.0175993	0.0242865	0.741311	0.528741	0.567441	0.266816	0.276955	0.186119	0.295337	0.404792	0.129697	0.4447	0.350308	0.332427	0.3127	0.779137	0.365236	0.738626	0.396748	0.893308	0.568714	0.423566	0.160243	0.174085	0.400034	0.475249	0.749806	0.32751	0.0924053	0.170731	0.768946	0.551801	0.507064	0.403577	0.0887021	0.484076	0.728198
RNN(red nodules number	r	0.530*	0.38298	0.415555	0.449*	0.321245	0.373411	0.242998	0.136778	0.145441	0.321011	0.27007	0.501*	0.457*	-0.012987	-0.0936282	0.202088	0.253863	0.174633	0.277746	0.179929	0.114194	0.268698	0.148943	0.244474	0.245842	-0.175553	-0.0700044	0.204434	0.0317729	0.189175	-0.0116883	0.0805718	0.206494	-0.328567	-0.286086	0.293888	-0.052769	0.0727273	-0.206494	’-0.453*	-0.285807	0.102631	0.192208	-0.1481	0.166342	-0.381293	-0.139911	-0.0956099
	P Value	0.013554	0.0866005	0.0610054	0.0412882	0.155622	0.0954454	0.288516	0.554382	0.529322	0.155941	0.236416	0.0207355	0.0371354	0.955444	0.686452	0.379678	0.266816	0.448982	0.222837	0.435127	0.6221	0.238897	0.519342	0.285507	0.282733	0.446559	0.763013	0.374051	0.891252	0.411487	0.959896	0.728454	0.369152	0.145885	0.208677	0.195984	0.820293	0.754064	0.369152	0.0390667	0.209141	0.657993	0.403889	0.521737	0.47113	0.0881141	0.545259	0.680151
RN(root total nitrogen)	r	0.167046	0.430632	0.325006	0.263206	0.280849	0.236165	0.0250897	-0.0388865	-0.113684	0.374634	0.437*	0.380447	0.409738	-0.0708022	-0.273171	-0.0622762	0.0890356	0.103226	0.286256	0.0851202	0.0460188	0.319656	0.035784	-0.0286179	0.0658242	-0.276423	0.0309422	0.299314	-0.143024	-0.0289111	-0.105879	0.127722	0.2962	-0.280909	-0.246504	0.135935	-0.109157	0.0552127	-0.276713	-0.211757	-0.230344	0.107212	-0.0396233	-0.189409	0.103347	-0.340481	-0.180038	-0.106051
	P Value	0.469228	0.0513229	0.150566	0.249003	0.217498	0.302707	0.914034	0.867094	0.623667	0.0942793	0.0474095	0.0888805	0.065091	0.760388	0.230867	0.788568	0.701132	0.656127	0.208396	0.71373	0.842986	0.157794	0.877617	0.901998	0.776808	0.22514	0.89408	0.187469	0.536259	0.900998	0.647834	0.581138	0.192325	0.217394	0.281397	0.55685	0.637641	0.81211	0.224634	0.356798	0.315125	0.643678	0.864598	0.410898	0.655746	0.130971	0.434844	0.647296
SN(shoot total nitrogen)	r	0.238544	0.414789	0.32302	0.313977	0.218106	0.251052	0.149235	-0.0316853	-0.0541352	0.303275	0.290022	0.37243	0.402722	0.0168886	-0.230894	-0.0459736	0.0991005	0.288503	0.415351	0.219298	0.213449	0.310719	0.145088	0.0110569	0.0514565	-0.104715	-0.054556	0.113405	-0.153288	-0.0591364	-0.0565119	0.0435489	0.201364	-0.122919	-0.148943	0.146992	-0.0566962	0.187074	-0.0935369	-0.29685	-0.239116	0.0766732	0.0279311	-0.0233918	0.0633734	-0.306043	-0.110388	-0.0787249
	P Value	0.297718	0.0615318	0.153221	0.165726	0.34222	0.272328	0.518516	0.89155	0.815716	0.181414	0.202207	0.0963885	0.0702905	0.942077	0.313938	0.843138	0.669101	0.204688	0.0611453	0.339522	0.352879	0.170399	0.530333	0.962061	0.824695	0.651465	0.814308	0.624524	0.507089	0.799012	0.807768	0.85132	0.381423	0.595549	0.519343	0.524892	0.807152	0.416796	0.686743	0.191305	0.296526	0.741149	0.904339	0.919833	0.784927	0.177264	0.633828	0.73446
CI(Comprehensive index)	r	0.343841	0.435*	0.412381	0.418859	0.276533	0.361352	0.173347	0.05977	-0.0128571	0.380581	0.374446	0.510*	0.508*	-0.0824943	-0.152846	0.067167	0.150199	0.191894	0.308707	0.224496	0.194519	0.375681	0.143136	0.116423	0.163725	-0.236098	-0.042342	0.258786	-0.128457	0.158026	0.000649562	0.145596	0.261124	-0.307631	-0.242602	0.231545	-0.135224	0.0565119	-0.220851	-0.34037	-0.27193	0.0854451	0.130562	-0.192658	0.200845	-0.399935	-0.202049	-0.0741705
	P Value	0.126968	0.0487787	0.0632102	0.0587737	0.224948	0.107517	0.452381	0.796902	0.955889	0.0887585	0.0944582	0.0182563	0.0187264	0.722219	0.50833	0.772369	0.515786	0.404671	0.17333	0.327906	0.39815	0.0932895	0.535938	0.615272	0.478232	0.302848	0.855398	0.257332	0.578945	0.493887	0.99777	0.528877	0.252905	0.174912	0.289327	0.312539	0.558935	0.807768	0.336027	0.131104	0.233078	0.712682	0.572688	0.402768	0.382677	0.0724407	0.37977	0.749332
n=21
*, Significant correlation at p < 0.05 and **, significant correlation at p < 0.01 (n = 21)
[truncated: 27 more columns]
